# Supplementary material for: (Z)-3-[(2-Fluoro­anilino)carbon­yl]prop-2-enoic acid
Source: Acta Crystallogr Sect E Struct Rep Online. 2011 Jan 15;67(Pt 2):o393. doi: 10.1107/S1600536811001152 (PMC3051683; doi:10.1107/S1600536811001152)
Supplement: Supplementary file 1 [file e-67-0o393-sup1.cif]

##############################################################################
###                                                                        ###
###        Electronic paper (Acta Crystallographica Section E)             ###
###                                                                        ###
##############################################################################
#                                                                            #
# This CIF contains the data in a paper accepted for publication in Acta     #
# Crystallographica Section E. It conforms to the requirements of Notes      #
# for Authors for Section E, and has been peer reviewed under the auspices   #
# of the IUCr Commission on Journals.                                        #
#                                                                            #
# Full details of the Crystallographic Information File format               #
# are given in the paper "The Crystallographic Information File (CIF):       #
# a New Standard Archive File for Crystallography" by S. R. Hall, F. H.      #
# Allen and I. D. Brown [Acta Cryst. (1991), A47, 655-685].                  #
#                                                                            #
# The current version of the core CIF dictionary is obtainable from          #
# ftp://ftp.iucr.org/pub/cif_core.dic. The current version number is 2.4.    #
#                                                                            #
# Software is freely available for graphical display of the structure(s) in  #
# this CIF.  For information consult the CIF home page http://www.iucr.org/  #
# cif/home.html                                                              #
#                                                                            #
# This file may be used for bona fide research purposes within the           #
# scientific community so long as proper attribution is given to the journal # 
# article from which it was obtained.                                        #
#                                                                            #
##############################################################################
                                             
data_I
_audit_creation_method     SHELXL-97
_chemical_name_systematic
;
(<i>Z</i>)-3-[(2-Fluoroanilino)carbonyl]prop-2-enoic acid
;
_chemical_name_common     ?
_chemical_formula_moiety     'C10 H8 F N O3'
_chemical_formula_sum     'C10 H8 F N O3'
_chemical_formula_iupac     'C10 H8 F N O3'
_chemical_formula_weight     209.17
_chemical_melting_point     ?
_symmetry_cell_setting     orthorhombic
_symmetry_space_group_name_H-M     'P n a 21'
_symmetry_space_group_name_Hall     'P 2c -2n'
loop_
    _symmetry_equiv_pos_site_id
    _symmetry_equiv_pos_as_xyz
    1 x,y,z
    2 -x,-y,1/2+z
    3 1/2-x,1/2+y,1/2+z
    4 1/2+x,1/2-y,z
_cell_length_a     20.282(2)
_cell_length_b     3.8025(4)
_cell_length_c     11.8183(8)
_cell_angle_alpha     90.00
_cell_angle_beta     90.00
_cell_angle_gamma     90.00
_cell_volume     911.45(15)
_cell_formula_units_Z     4
_cell_measurement_reflns_used     49
_cell_measurement_theta_min     6.2
_cell_measurement_theta_max     19.7
_cell_measurement_temperature     299(2)
_exptl_crystal_description     'plate'
_exptl_crystal_colour     'yellow'
_exptl_crystal_size_max     0.57
_exptl_crystal_size_mid     0.21
_exptl_crystal_size_min     0.06
_exptl_crystal_density_diffrn     1.524
_exptl_crystal_density_meas     ?
_exptl_crystal_density_method     'not measured'
_exptl_crystal_F_000     432
_exptl_absorpt_coefficient_mu     0.127
_exptl_absorpt_correction_type     none
_exptl_absorpt_process_details     ?
_exptl_absorpt_correction_T_min     ?
_exptl_absorpt_correction_T_max     ?
_exptl_special_details
;
;
_diffrn_ambient_temperature     299(2)
_diffrn_radiation_type     MoK\a
_diffrn_radiation_wavelength     0.71073
_diffrn_radiation_source     'fine-focus sealed tube'
_diffrn_radiation_monochromator     graphite
_diffrn_measurement_device     'Bruker--Nonius KappaCCD'
_diffrn_measurement_method     '\f and \w'
_diffrn_detector_area_resol_mean     ?
_diffrn_reflns_number     7575
_diffrn_reflns_av_R_equivalents     0.066
_diffrn_reflns_av_sigmaI/netI     0.039
_diffrn_reflns_theta_min     5.30
_diffrn_reflns_theta_max     27.51
_diffrn_reflns_theta_full     25.00
_diffrn_measured_fraction_theta_max     0.988
_diffrn_measured_fraction_theta_full     0.991
_diffrn_reflns_limit_h_min     -24
_diffrn_reflns_limit_h_max     26
_diffrn_reflns_limit_k_min     -4
_diffrn_reflns_limit_k_max     4
_diffrn_reflns_limit_l_min     -15
_diffrn_reflns_limit_l_max     15
_diffrn_standards_number     ?
_diffrn_standards_interval_count     ?
_diffrn_standards_interval_time     ?
_diffrn_standards_decay_%     ?
_refine_special_details
;
Refinement of <i>F</i>^2^ against ALL reflections. The weighted <i>R</i>-factor
<i>wR</i> and goodness of fit <i>S</i> are based on <i>F</i>^2^, conventional
<i>R</i>-factors <i>R</i> are based on <i>F</i>, with <i>F</i> set to zero for
negative <i>F</i>^2^. The threshold expression of <i>F</i>^2^ >
\s(<i>F</i>^2^) is used only for calculating <i>R</i>-factors(gt) <i>etc</i>.
and is not relevant to the choice of reflections for refinement.
<i>R</i>-factors based on <i>F</i>^2^ are statistically about twice as large
as those based on <i>F</i>, and <i>R</i>- factors based on ALL data will be
even larger.
;
_reflns_number_total     1075
_reflns_number_gt     799
_reflns_threshold_expression     I>2\s(I)
_refine_ls_structure_factor_coef     Fsqd
_refine_ls_matrix_type     full
_refine_ls_R_factor_all     0.0763
_refine_ls_R_factor_gt     0.0459
_refine_ls_wR_factor_gt     0.1059
_refine_ls_wR_factor_ref     0.1207
_refine_ls_goodness_of_fit_ref     1.088
_refine_ls_restrained_S_all     1.088
_refine_ls_number_reflns     1075
_refine_ls_number_parameters     132
_refine_ls_number_restraints     1
_refine_ls_hydrogen_treatment     mixed
_refine_ls_weighting_scheme     calc
_refine_ls_weighting_details
         'calc w=1/[\s^2^(Fo^2^)+(0.0562P)^2^+0.3218P] where P=(Fo^2^+2Fc^2^)/3'
_atom_sites_solution_hydrogens     geom
_atom_sites_solution_primary     direct
_atom_sites_solution_secondary     difmap
_refine_ls_shift/su_max     0.000
_refine_ls_shift/su_mean     0.000
_refine_diff_density_max     0.273
_refine_diff_density_min     -0.272
_refine_ls_extinction_method     none
_refine_ls_extinction_coef     ?
_refine_ls_abs_structure_details     'none, 719 Friedel pairs merged'
_refine_ls_abs_structure_Flack     ?
loop_
    _atom_type_symbol
    _atom_type_description
    _atom_type_scat_dispersion_real
    _atom_type_scat_dispersion_imag
    _atom_type_scat_source
    'C' 'C' 0.0033 0.0000
                         'International Tables Vol C Tables 4.2.6.8 and 6.1.1.4'
    'H' 'H' 0.0000 0.0000
                         'International Tables Vol C Tables 4.2.6.8 and 6.1.1.4'
    'F' 'F' 0.0171 0.0000
                         'International Tables Vol C Tables 4.2.6.8 and 6.1.1.4'
    'N' 'N' 0.0061 0.0000
                         'International Tables Vol C Tables 4.2.6.8 and 6.1.1.4'
    'O' 'O' 0.0106 0.0000
                         'International Tables Vol C Tables 4.2.6.8 and 6.1.1.4'
_computing_data_collection     'COLLECT (Nonius, 1998)'
_computing_cell_refinement     'DIRAX (Duisenberg, 1992)'
_computing_data_reduction     'EvalCCD (Duisenberg <i>et al.</i>, 2003)'
_computing_structure_solution     'SHELXS97 (Sheldrick, 2008)'
_computing_structure_refinement     'SHELXL97 (Sheldrick, 2008)'
_computing_molecular_graphics     'DIAMOND (Brandenburg, 2007)'
_computing_publication_material
                        'SHELXL97 (Sheldrick, 2008) and publCIF (Westrip, 2010)'
loop_
    _atom_site_type_symbol
    _atom_site_label
    _atom_site_fract_x
    _atom_site_fract_y
    _atom_site_fract_z
    _atom_site_U_iso_or_equiv
    _atom_site_thermal_displace_type
    _atom_site_calc_flag
    _atom_site_refinement_flags
    _atom_site_occupancy
    F F1 0.06487(13) 0.1290(8) 0.1972(2) 0.0682(9) Uani . . 1.000
    O O1 0.13208(13) 0.4940(9) 0.5666(2) 0.0568(9) Uani . . 1.000
    O O2 0.31277(15) 1.0159(9) 0.6674(3) 0.0608(10) Uani . . 1.000
    O O3 0.21896(15) 0.7409(10) 0.6947(3) 0.0609(12) Uani . . 1.000
    N N1 0.11309(15) 0.4479(9) 0.3789(3) 0.0380(10) Uani . . 1.000
    C C1 0.04662(8) 0.3316(7) 0.38017(19) 0.0339(10) Uani . G 1.000
    C C2 0.02363(10) 0.1799(7) 0.28070(18) 0.0440(12) Uani . G 1.000
    C C3 -0.04193(11) 0.0770(7) 0.2720(2) 0.0510(16) Uani . G 1.000
    C C4 -0.08451(9) 0.1257(8) 0.3629(2) 0.0500(15) Uani . G 1.000
    C C5 -0.06152(10) 0.2773(8) 0.4623(2) 0.0491(15) Uani . G 1.000
    C C6 0.00405(11) 0.3803(7) 0.47100(17) 0.0436(11) Uani . G 1.000
    C C7 0.15083(18) 0.5352(10) 0.4677(3) 0.0376(11) Uani . . 1.000
    C C8 0.21585(19) 0.6799(11) 0.4379(3) 0.0418(11) Uani . . 1.000
    C C9 0.26209(19) 0.8086(11) 0.5039(3) 0.0426(11) Uani . . 1.000
    C C10 0.2656(2) 0.8609(12) 0.6285(3) 0.0433(14) Uani . . 1.000
    H H1A 0.132(2) 0.467(11) 0.317(4) 0.040(12) Uiso . . 1.000
    H H3 -0.05730 -0.02450 0.20550 0.0610 Uiso calc R 1.000
    H H3B 0.190(4) 0.630(18) 0.647(7) 0.11(2) Uiso . . 1.000
    H H4 -0.12840 0.05680 0.35710 0.0600 Uiso calc R 1.000
    H H5 -0.09000 0.30990 0.52310 0.0590 Uiso calc R 1.000
    H H6 0.01940 0.48170 0.53760 0.0520 Uiso calc R 1.000
    H H8 0.22570 0.68040 0.36100 0.0500 Uiso calc R 1.000
    H H9 0.29970 0.88070 0.46550 0.0510 Uiso calc R 1.000
loop_
    _atom_site_aniso_label
    _atom_site_aniso_U_11
    _atom_site_aniso_U_22
    _atom_site_aniso_U_33
    _atom_site_aniso_U_12
    _atom_site_aniso_U_13
    _atom_site_aniso_U_23
    F1 0.0578(14) 0.107(2) 0.0399(13) -0.0096(15) 0.0025(12) -0.0258(14)
    O1 0.0460(14) 0.096(2) 0.0283(14) -0.0165(15) -0.0017(13) 0.0017(16)
    O2 0.0468(16) 0.093(2) 0.0425(17) -0.0111(16) -0.0097(14) -0.0176(17)
    O3 0.0479(16) 0.101(3) 0.0337(15) -0.0106(18) -0.0026(14) -0.0121(19)
    N1 0.0357(15) 0.050(2) 0.0284(16) 0.0003(14) -0.0007(15) -0.0046(16)
    C1 0.0368(17) 0.0353(18) 0.0297(19) 0.0044(15) -0.0042(16) 0.0032(16)
    C2 0.044(2) 0.046(2) 0.042(2) 0.0008(18) -0.003(2) 0.001(2)
    C3 0.052(2) 0.049(3) 0.052(3) -0.0084(19) -0.017(2) 0.003(2)
    C4 0.0400(19) 0.054(3) 0.056(3) -0.0057(18) -0.007(2) 0.017(2)
    C5 0.0363(18) 0.062(3) 0.049(3) 0.0049(18) 0.0005(19) 0.015(2)
    C6 0.0417(19) 0.049(2) 0.040(2) 0.0044(18) -0.0049(18) 0.001(2)
    C7 0.0366(19) 0.046(2) 0.0302(19) 0.0001(16) 0.0000(17) -0.0015(19)
    C8 0.043(2) 0.058(2) 0.0244(17) -0.0028(19) 0.0019(16) -0.0086(17)
    C9 0.0339(18) 0.059(2) 0.035(2) -0.0034(18) 0.0026(16) -0.0062(19)
    C10 0.037(2) 0.059(3) 0.034(2) 0.0081(19) -0.0041(18) -0.008(2)
_geom_special_details
;
Bond distances, angles <i>etc</i>. have been calculated using the rounded
fractional coordinates. All su's are estimated from the variances of the
(full) variance-covariance matrix. The cell e.s.d.'s are taken into account in
the estimation of distances, angles and torsion angles
;
loop_
    _geom_bond_atom_site_label_1
    _geom_bond_atom_site_label_2
    _geom_bond_site_symmetry_1
    _geom_bond_site_symmetry_2
    _geom_bond_distance
    _geom_bond_publ_flag
    F1 C2 . . 1.308(3) no
    O1 C7 . . 1.239(4) no
    O2 C10 . . 1.214(5) no
    O3 C10 . . 1.310(5) no
    O3 H3B . . 0.92(8) no
    N1 C1 . . 1.419(4) no
    N1 C7 . . 1.341(5) no
    N1 H1A . . 0.83(5) no
    C1 C6 . . 1.3900 no
    C1 C2 . . 1.3900 no
    C2 C3 . . 1.3899 no
    C3 C4 . . 1.3908 no
    C4 C5 . . 1.3892 no
    C5 C6 . . 1.3902 no
    C7 C8 . . 1.472(5) no
    C8 C9 . . 1.314(5) no
    C9 C10 . . 1.488(5) no
    C3 H3 . . 0.9300 no
    C4 H4 . . 0.9300 no
    C5 H5 . . 0.9300 no
    C6 H6 . . 0.9300 no
    C8 H8 . . 0.9300 no
    C9 H9 . . 0.9300 no
loop_
    _geom_angle_atom_site_label_1
    _geom_angle_atom_site_label_2
    _geom_angle_atom_site_label_3
    _geom_angle_site_symmetry_1
    _geom_angle_site_symmetry_2
    _geom_angle_site_symmetry_3
    _geom_angle
    _geom_angle_publ_flag
    C10 O3 H3B . . . 105(5) no
    C1 N1 C7 . . . 127.7(3) no
    C1 N1 H1A . . . 118(3) no
    C7 N1 H1A . . . 114(3) no
    N1 C1 C2 . . . 116.1(2) no
    N1 C1 C6 . . . 123.8(2) no
    C2 C1 C6 . . . 120.00 no
    C1 C2 C3 . . . 120.02 no
    F1 C2 C1 . . . 119.0(2) no
    F1 C2 C3 . . . 121.0(2) no
    C2 C3 C4 . . . 119.96 no
    C3 C4 C5 . . . 120.00 no
    C4 C5 C6 . . . 120.04 no
    C1 C6 C5 . . . 119.97 no
    O1 C7 N1 . . . 122.1(3) no
    O1 C7 C8 . . . 123.2(3) no
    N1 C7 C8 . . . 114.6(3) no
    C7 C8 C9 . . . 129.5(3) no
    C8 C9 C10 . . . 132.2(4) no
    O2 C10 O3 . . . 120.8(4) no
    O2 C10 C9 . . . 118.5(4) no
    O3 C10 C9 . . . 120.7(4) no
    C2 C3 H3 . . . 120.00 no
    C4 C3 H3 . . . 120.00 no
    C3 C4 H4 . . . 120.00 no
    C5 C4 H4 . . . 120.00 no
    C4 C5 H5 . . . 120.00 no
    C6 C5 H5 . . . 120.00 no
    C1 C6 H6 . . . 120.00 no
    C5 C6 H6 . . . 120.00 no
    C7 C8 H8 . . . 115.00 no
    C9 C8 H8 . . . 115.00 no
    C8 C9 H9 . . . 114.00 no
    C10 C9 H9 . . . 114.00 no
loop_
    _geom_torsion_atom_site_label_1
    _geom_torsion_atom_site_label_2
    _geom_torsion_atom_site_label_3
    _geom_torsion_atom_site_label_4
    _geom_torsion_site_symmetry_1
    _geom_torsion_site_symmetry_2
    _geom_torsion_site_symmetry_3
    _geom_torsion_site_symmetry_4
    _geom_torsion
    _geom_torsion_publ_flag
    C7 N1 C1 C2 . . . . -165.3(3) no
    C7 N1 C1 C6 . . . . 18.5(5) no
    C1 N1 C7 O1 . . . . 6.3(6) no
    C1 N1 C7 C8 . . . . -174.2(3) no
    N1 C1 C2 F1 . . . . 5.3(4) no
    N1 C1 C2 C3 . . . . -176.3(3) no
    C6 C1 C2 F1 . . . . -178.4(3) no
    C6 C1 C2 C3 . . . . 0.03 no
    N1 C1 C6 C5 . . . . 176.0(3) no
    C2 C1 C6 C5 . . . . -0.02 no
    F1 C2 C3 C4 . . . . 178.4(3) no
    C1 C2 C3 C4 . . . . -0.04 no
    C2 C3 C4 C5 . . . . 0.04 no
    C3 C4 C5 C6 . . . . -0.02 no
    C4 C5 C6 C1 . . . . 0.00 no
    O1 C7 C8 C9 . . . . -5.0(7) no
    N1 C7 C8 C9 . . . . 175.4(4) no
    C7 C8 C9 C10 . . . . -1.3(8) no
    C8 C9 C10 O2 . . . . -173.7(5) no
    C8 C9 C10 O3 . . . . 6.6(7) no
loop_
    _geom_hbond_atom_site_label_D
    _geom_hbond_atom_site_label_H
    _geom_hbond_atom_site_label_A
    _geom_hbond_site_symmetry_A
    _geom_hbond_distance_DH
    _geom_hbond_distance_HA
    _geom_hbond_distance_DA
    _geom_hbond_angle_DHA
    _geom_hbond_publ_flag
    O3 H3B O1 . 0.92(8) 1.60(8) 2.506(4) 170(7) yes
    N1 H1A O2 3_544 0.83(5) 2.10(5) 2.929(5) 175(4) yes
data_global
_journal_date_recd_electronic     2010-12-20
_journal_date_accepted     2011-01-08
_journal_name_full     'Acta Crystallographica, Section E'
_journal_year     2011
_journal_volume     67
_journal_issue      2
_journal_page_first     o393
_journal_page_last     o393
_journal_paper_category     QO
_journal_coeditor_code     SU2241
_publ_contact_author_name     'Prof. Dr. Saqib Ali'
_publ_contact_author_address
;
Department of Chemistry
Quaid-i-Azam University,
Islamabad 45320, Pakistan
;
_publ_contact_author_email     'drsa54@yahoo.com'
_publ_contact_author_fax     '92-51-2873869'
_publ_contact_author_phone     '92-51-2875027'
_publ_section_title
;
(<i>Z</i>)-3-[(2-Fluoroanilino)carbonyl]prop-2-enoic acid
;
loop_
    _publ_author_name
    _publ_author_footnote
    _publ_author_address
    'Ali Shah, Farooq' .
;
Department of Chemistry
Quaid-i-Azam University
Islamabad 45320
Pakistan
;
    'Ali, Saqib' .
;
Department of Chemistry
Quaid-i-Azam University
Islamabad 45320
Pakistan
;
    'Shahzadi, Saira' .
;
Department of Chemistry
GC University,
Faisalabad, Pakistan
;
    'Ahmad, Sajjad' .
;
Department of Chemistry
Quaid-i-Azam University
Islamabad 45320
Pakistan
;
    'Fischer, Andreas' .
;
Inorganic Chemistry
School of Chemical Science and Engineering
Royal Institute of Technology (KTH)
100 44 Stockholm
Sweden
;
