# Supplementary material for: (Z)-3-[(2-Fluoro­anilino)carbon­yl]prop-2-enoic acid
Source: Acta Crystallogr Sect E Struct Rep Online. 2011 Jan 15;67(Pt 2):o393. doi: 10.1107/S1600536811001152 (PMC3051683; doi:10.1107/S1600536811001152)
Supplement: Supplementary file 2 [file e-67-0o393-Isup2.hkl]

# 
# h,k,l, Fc-squared, Fo-squared, sigma(Fo-squared) and status flag 
# 
data_I
_shelx_title ' I         P N A 21     R   0.04' 
_shelx_refln_list_code          4 
_shelx_F_calc_maximum       92.55 
_exptl_crystal_F_000       432.00 
_reflns_d_resolution_high  0.7695 
 
loop_ 
 _symmetry_equiv_pos_as_xyz 
 'x, y, z' 
 '-x, -y, z+1/2' 
 '-x+1/2, y+1/2, z+1/2' 
 'x+1/2, -y+1/2, z' 
 
_cell_length_a    20.2820 
_cell_length_b     3.8025 
_cell_length_c    11.8183 
_cell_angle_alpha  90.000 
_cell_angle_beta   90.000 
_cell_angle_gamma  90.000 
 
_shelx_F_squared_multiplier     1.000 
 
loop_ 
 _refln_index_h 
 _refln_index_k 
 _refln_index_l 
 _refln_F_squared_calc 
 _refln_F_squared_meas 
 _refln_F_squared_sigma 
 _refln_observed_status 
   6   0   0     1586.92     1356.71     49.50 o 
   8   0   0       25.25       23.74      1.67 o 
  10   0   0      309.22      324.91      5.36 o 
  12   0   0      482.19      491.53     14.60 o 
  14   0   0      291.03      304.15      5.67 o 
  16   0   0       92.15       98.76      4.50 o 
  18   0   0       66.66       72.84      4.57 o 
  20   0   0        6.73        9.94      7.06 o 
  22   0   0       25.76       27.85      4.63 o 
  24   0   0       14.27       14.15      3.87 o 
  26   0   0       13.15       -3.72     15.34 o 
   1   1   0      894.60      846.85     12.50 o 
   2   1   0       91.49       92.78      4.80 o 
   3   1   0     6109.30     6016.05    113.67 o 
   4   1   0      925.60      876.25     20.15 o 
   5   1   0      766.24      720.78     14.96 o 
   6   1   0       28.52       32.45      1.51 o 
   7   1   0     1176.06     1187.55     26.30 o 
   8   1   0      922.46      941.00     19.99 o 
   9   1   0     1114.93     1131.22     29.41 o 
  10   1   0       48.77       47.48      1.67 o 
  11   1   0       76.57       72.97      2.63 o 
  12   1   0       27.66       31.71      1.74 o 
  13   1   0       16.79       21.88      2.17 o 
  14   1   0        9.75       14.52      1.46 o 
  15   1   0       12.73        8.28      1.83 o 
  16   1   0      102.17      104.28      3.80 o 
  17   1   0      133.83      117.79      3.16 o 
  18   1   0      151.20      143.67      2.54 o 
  19   1   0        0.20       -1.54      1.54 o 
  20   1   0       41.70       37.97      4.87 o 
  21   1   0       59.71       56.11      2.65 o 
  22   1   0       83.77       96.50      7.88 o 
  23   1   0        6.07        4.78      6.57 o 
  24   1   0       39.29       40.34      5.60 o 
  25   1   0        0.51        9.97      7.01 o 
   0   2   0       22.60       25.17      1.69 o 
   1   2   0       56.93       55.76      1.72 o 
   2   2   0       14.22       12.31      1.43 o 
   3   2   0        6.19        8.71      0.78 o 
   4   2   0     1962.93     1928.51     46.69 o 
   5   2   0       48.24       60.04      2.17 o 
   6   2   0      641.73      620.19     19.51 o 
   7   2   0      193.80      176.76      3.22 o 
   8   2   0       80.32       80.43      4.12 o 
   9   2   0      106.40      106.10      3.82 o 
  10   2   0       12.40       11.14      1.86 o 
  11   2   0        0.84        2.97      2.65 o 
  12   2   0        2.37        4.92      1.54 o 
  13   2   0       72.95       60.17      3.31 o 
  14   2   0       38.03       34.96      2.16 o 
  15   2   0       70.24       69.39      3.00 o 
  16   2   0       44.81       44.43      3.88 o 
  17   2   0       13.58       14.18      2.18 o 
  18   2   0       41.58       41.30      2.54 o 
  19   2   0       34.73       35.88      4.89 o 
  20   2   0        3.44       -2.11      5.17 o 
  21   2   0       16.59       32.25     16.66 o 
  22   2   0        0.66        9.21      5.63 o 
  23   2   0        1.99       -2.86      7.13 o 
  24   2   0        0.05        4.25      6.30 o 
   1   3   0       40.47       40.54      2.19 o 
   2   3   0        9.81       12.63      1.25 o 
   3   3   0       76.71       71.11      2.51 o 
   4   3   0        0.19       -1.59      1.75 o 
   5   3   0      111.04      109.81      5.84 o 
   6   3   0        0.10        1.87      1.83 o 
   7   3   0      132.67      130.48      5.33 o 
   8   3   0       79.18       68.54      3.84 o 
   9   3   0       19.69       17.69      3.19 o 
  10   3   0        6.85        5.44      1.95 o 
  11   3   0       73.86       75.73      6.14 o 
  12   3   0        8.16       10.89      3.14 o 
  13   3   0       22.55       21.57      2.66 o 
  14   3   0        5.76        3.17      2.78 o 
  15   3   0       15.98       18.60      3.76 o 
  16   3   0        0.68        3.26      2.62 o 
  17   3   0       46.24       46.76      4.06 o 
  18   3   0       19.26        6.01     12.51 o 
  19   3   0       13.82       28.63     12.90 o 
  20   3   0       48.09       44.51      5.77 o 
   1   4   0        0.05       -1.91      6.56 o 
   2   4   0       26.98       36.63      9.90 o 
   3   4   0       15.72       19.26      9.51 o 
   4   4   0       36.01       37.49     15.91 o 
   5   4   0        2.61        2.07      7.92 o 
   6   4   0        7.81       10.16      6.66 o 
   7   4   0        1.10        2.15      2.82 o 
   8   4   0        0.01        0.78      8.49 o 
   9   4   0        0.16       -3.27      3.27 o 
  10   4   0        1.31        2.60      7.73 o 
  11   4   0       41.54       42.68      4.31 o 
  12   4   0        7.85        7.31     12.89 o 
  13   4   0        0.14      -10.96     10.96 o 
  14   4   0        0.04       13.45     11.53 o 
   6   0   1     2140.20     2047.11     39.70 o 
   8   0   1      898.37      861.58     13.89 o 
  10   0   1     2389.77     2526.22     36.69 o 
  12   0   1      145.93      158.77      2.59 o 
  14   0   1       77.93       68.61      2.23 o 
  16   0   1      111.84      114.56      2.07 o 
  18   0   1      369.41      363.27      4.33 o 
  20   0   1      108.03      117.72      4.60 o 
  22   0   1      140.69      136.07      6.94 o 
  24   0   1       64.75       62.58      9.52 o 
  26   0   1        8.93        1.02     13.59 o 
   0   1   1     8564.75     8222.35    159.72 o 
   1   1   1     2230.25     2179.88     33.36 o 
   2   1   1     7307.83     7088.19    193.93 o 
   3   1   1     3033.31     3010.62     52.89 o 
   4   1   1     1349.58     1297.77     19.53 o 
   5   1   1      612.93      568.59      9.09 o 
   6   1   1      853.66      850.26     15.87 o 
   7   1   1      144.85      152.65      2.56 o 
   8   1   1      273.46      280.69      4.05 o 
   9   1   1      432.63      454.23      6.14 o 
  10   1   1      121.82      123.87      1.44 o 
  11   1   1      153.89      152.09      2.15 o 
  12   1   1       46.05       39.45      1.29 o 
  13   1   1      237.00      227.85      2.99 o 
  14   1   1       11.85       12.01      1.73 o 
  15   1   1      154.83      161.36      1.88 o 
  16   1   1       72.27       64.58      1.43 o 
  17   1   1       42.04       41.28      1.26 o 
  18   1   1       18.67       17.73      1.39 o 
  19   1   1       29.49       31.44      1.58 o 
  20   1   1       38.53       37.71      1.92 o 
  21   1   1        8.15        7.90      1.63 o 
  22   1   1        1.91        0.39      2.99 o 
  23   1   1        2.92        0.14      2.20 o 
  24   1   1        3.71        3.55      2.56 o 
  25   1   1        5.70        1.05      6.89 o 
   1   2   1      557.67      545.13      8.52 o 
   2   2   1      490.60      475.20      5.33 o 
   3   2   1      439.16      411.56      7.70 o 
   4   2   1      517.96      483.49      8.47 o 
   5   2   1       19.84       17.94      1.03 o 
   6   2   1      472.80      455.95      9.27 o 
   7   2   1      229.86      227.41      4.91 o 
   8   2   1      286.90      288.14      6.70 o 
   9   2   1      177.83      171.81      2.96 o 
  10   2   1       58.81       57.71      1.46 o 
  11   2   1       58.27       60.05      1.94 o 
  12   2   1      107.58      109.91      3.03 o 
  13   2   1       76.70       75.10      1.64 o 
  14   2   1        1.58        2.41      1.92 o 
  15   2   1      119.83      117.18      2.33 o 
  16   2   1        0.62        1.68      1.75 o 
  17   2   1       97.31       87.81      3.57 o 
  18   2   1       31.20       36.74      2.72 o 
  19   2   1       60.62       63.74      2.87 o 
  20   2   1       10.70       11.79      3.83 o 
  21   2   1       11.37        9.32      3.44 o 
  22   2   1       31.43       36.58      6.81 o 
  23   2   1        2.56       10.07      3.96 o 
  24   2   1       11.66        7.78      4.84 o 
   0   3   1       90.45       91.67      4.05 o 
   1   3   1       31.29       27.46      1.72 o 
   2   3   1       60.36       65.65      5.45 o 
   3   3   1       11.84       14.38      1.30 o 
   4   3   1       19.68       14.16      2.04 o 
   5   3   1       42.18       40.44      1.02 o 
   6   3   1       28.89       27.87      1.29 o 
   7   3   1      102.43       93.44      2.30 o 
   8   3   1       38.74       33.76      1.17 o 
   9   3   1      107.89      110.34      2.34 o 
  10   3   1       61.36       57.88      1.95 o 
  11   3   1       26.58       26.15      2.65 o 
  12   3   1        0.08       -1.13      1.40 o 
  13   3   1       11.94       12.67      1.88 o 
  14   3   1        7.46        3.94      2.32 o 
  15   3   1        1.16        2.40      1.84 o 
  16   3   1        2.16       -1.00      2.08 o 
  17   3   1       17.73       20.95      2.47 o 
  18   3   1        1.51        8.09      3.71 o 
  19   3   1        5.47        0.12      4.66 o 
  20   3   1        0.08        6.61      4.91 o 
   1   4   1        2.59        1.35      1.57 o 
   2   4   1        6.87        4.90      1.80 o 
   3   4   1        6.62       10.10      3.07 o 
   4   4   1        3.01        3.58      2.33 o 
   5   4   1        2.62        6.03      2.51 o 
   6   4   1       18.57       11.63      2.06 o 
   7   4   1        6.83        3.18      3.03 o 
   8   4   1        1.56        5.21      3.49 o 
   9   4   1       80.39       77.59      7.60 o 
  10   4   1        8.26       13.14      3.76 o 
  11   4   1        9.27        2.32      6.01 o 
  12   4   1        8.95        0.89      9.32 o 
  13   4   1        0.37       -2.54      5.09 o 
  14   4   1        3.97        1.18      5.28 o 
   4   0   2      726.72      657.90     11.70 o 
   6   0   2      222.52      213.10      3.31 o 
   8   0   2     2645.34     2641.11     44.94 o 
  10   0   2       73.74       78.23      2.40 o 
  12   0   2      193.94      196.39      2.77 o 
  14   0   2      207.09      173.82      2.39 o 
  16   0   2      202.29      177.45      3.15 o 
  18   0   2       55.32       49.51      2.23 o 
  20   0   2      133.91      113.37      5.17 o 
  22   0   2       19.23       22.26      2.30 o 
  24   0   2       38.08       40.54      4.39 o 
  26   0   2        2.19        6.12     18.48 o 
   1   1   2     4422.18     4367.99     64.95 o 
   2   1   2      311.36      302.56      4.84 o 
   3   1   2      687.22      669.18     12.03 o 
   4   1   2     1181.69     1124.31     20.01 o 
   5   1   2      297.76      284.37      4.83 o 
   6   1   2        8.54        8.66      1.37 o 
   7   1   2      101.37      114.50      2.66 o 
   8   1   2      365.98      391.54      5.09 o 
   9   1   2        7.90        6.29      1.17 o 
  10   1   2      447.88      435.20      7.14 o 
  11   1   2      398.89      395.15      6.09 o 
  12   1   2      254.45      264.98      4.81 o 
  13   1   2      129.13      135.07      2.09 o 
  14   1   2       84.45       81.45      2.19 o 
  15   1   2       26.90       30.49      1.98 o 
  16   1   2       63.71       57.93      1.69 o 
  17   1   2       12.33       10.35      2.02 o 
  18   1   2       31.84       29.61      1.36 o 
  19   1   2      251.81      240.20      7.19 o 
  20   1   2       65.37       58.17      3.25 o 
  21   1   2       28.84       44.77      6.67 o 
  22   1   2        2.17       -2.44      2.44 o 
  23   1   2        9.84       12.90      2.50 o 
  24   1   2        1.62        0.91      4.39 o 
  25   1   2        1.78       -1.48      6.01 o 
   0   2   2       61.94       61.01      4.98 o 
   1   2   2       19.56       19.14      2.05 o 
   2   2   2       14.11       17.60      2.11 o 
   3   2   2     1136.79     1145.88     17.92 o 
   4   2   2       95.70       94.39      2.27 o 
   5   2   2      130.98      125.29      2.78 o 
   6   2   2      268.35      266.37      6.62 o 
   7   2   2       15.28       17.04      1.34 o 
   8   2   2      371.37      381.72      6.59 o 
   9   2   2      112.40      105.76      2.08 o 
  10   2   2        3.91        3.54      1.13 o 
  11   2   2        1.02        4.59      1.75 o 
  12   2   2       15.49       12.07      1.46 o 
  13   2   2       32.03       34.48      2.19 o 
  14   2   2       38.58       44.49      1.89 o 
  15   2   2       47.54       50.27      2.33 o 
  16   2   2       70.41       65.20      2.07 o 
  17   2   2       56.19       53.94      1.78 o 
  18   2   2       24.12       24.42      1.67 o 
  19   2   2       14.20       26.01      6.71 o 
  20   2   2        1.77       -0.16      2.43 o 
  21   2   2        3.69       -2.66      2.95 o 
  22   2   2       15.39       12.23      3.52 o 
  23   2   2        2.43       10.14      4.37 o 
   1   3   2       77.87       70.14      3.25 o 
   2   3   2        0.64        5.76      6.29 o 
   3   3   2       57.45       57.40      2.32 o 
   4   3   2       60.60       51.14      2.55 o 
   5   3   2      110.62       99.45      2.13 o 
   6   3   2       39.63       32.00      2.40 o 
   7   3   2       66.62       60.27      1.79 o 
   8   3   2       19.45       19.31      2.14 o 
   9   3   2       55.27       62.18      1.92 o 
  10   3   2        1.00        1.87      2.33 o 
  11   3   2       18.69       20.50      1.80 o 
  12   3   2       44.94       44.34      1.73 o 
  13   3   2       25.94       26.69      2.35 o 
  14   3   2       35.99       37.78      3.28 o 
  15   3   2       30.58       37.10      2.47 o 
  16   3   2        3.62        8.45      2.15 o 
  17   3   2       15.33       20.15      5.53 o 
  18   3   2        1.90       -0.76      3.25 o 
  19   3   2        9.56        5.60      3.93 o 
  20   3   2       13.34        4.35      5.60 o 
   0   4   2       11.26       19.31      3.83 o 
   1   4   2       13.03       14.19      3.65 o 
   2   4   2        7.60       11.39      3.77 o 
   3   4   2        2.59       -0.30      4.07 o 
   4   4   2       14.00       14.80      2.15 o 
   5   4   2        3.53       -1.16      2.05 o 
   6   4   2        5.73        6.32      2.11 o 
   7   4   2       15.45        6.01      3.04 o 
   8   4   2        7.60       11.58      3.67 o 
   9   4   2       30.98       27.39      4.71 o 
  10   4   2       26.66       28.97      6.94 o 
  11   4   2       12.36       16.63      4.51 o 
  12   4   2        0.90        4.98      5.37 o 
  13   4   2        8.97       15.11      6.50 o 
  14   4   2        0.14        0.98      7.85 o 
  15   4   2        0.04       -6.65      7.41 o 
   2   0   3      877.74      929.24     13.33 o 
   4   0   3     1064.64     1032.77     17.67 o 
   6   0   3      924.23      987.35     21.83 o 
   8   0   3      524.09      517.19     18.17 o 
  10   0   3     1767.93     1889.46     34.46 o 
  12   0   3        4.24        5.01      1.67 o 
  14   0   3       58.03       59.47      3.19 o 
  16   0   3      610.25      619.33      9.91 o 
  18   0   3      204.77      212.39      7.83 o 
  20   0   3       58.10       56.94      4.35 o 
  22   0   3        3.08        3.99      2.16 o 
  24   0   3        1.11        4.50      5.16 o 
   0   1   3      216.43      180.12      3.09 o 
   1   1   3      375.88      362.53      3.54 o 
   2   1   3      244.21      258.21      3.57 o 
   3   1   3     1294.00     1245.72     11.83 o 
   4   1   3      300.84      273.42      5.82 o 
   5   1   3     1179.64     1171.32     27.40 o 
   6   1   3      123.54      129.68      2.05 o 
   7   1   3      486.17      519.77      7.19 o 
   8   1   3      108.01      111.59      1.84 o 
   9   1   3      127.62      133.17      2.56 o 
  10   1   3       20.91       35.60      1.41 o 
  11   1   3       53.73       56.20      1.67 o 
  12   1   3       97.77       90.04      1.50 o 
  13   1   3       79.27       79.47      1.76 o 
  14   1   3      326.72      318.67      3.57 o 
  15   1   3       57.90       59.63      1.81 o 
  16   1   3      146.79      138.35      2.12 o 
  17   1   3       52.02       50.30      1.54 o 
  18   1   3      105.58      103.55      2.10 o 
  19   1   3       39.96       43.40      3.14 o 
  20   1   3       25.30       22.16      2.29 o 
  21   1   3       28.33       37.59      3.54 o 
  22   1   3        8.42        8.59      3.26 o 
  23   1   3       18.14       25.15      5.33 o 
  24   1   3        9.25        2.33      3.78 o 
  25   1   3       16.31        9.39      7.52 o 
   1   2   3      510.16      537.52      6.89 o 
   2   2   3      353.08      341.68      8.27 o 
   3   2   3      570.86      600.46     10.31 o 
   4   2   3      298.34      310.80      5.70 o 
   5   2   3       38.27       47.60      2.02 o 
   6   2   3      350.89      339.35      7.43 o 
   7   2   3       54.68       61.40      1.72 o 
   8   2   3      104.38      108.51      2.47 o 
   9   2   3       86.05       87.03      2.14 o 
  10   2   3       46.93       47.38      1.29 o 
  11   2   3      105.39      109.46      2.89 o 
  12   2   3       85.84       90.01      1.83 o 
  13   2   3       87.60       74.12      1.79 o 
  14   2   3       11.26        9.61      2.30 o 
  15   2   3        8.96        7.73      1.77 o 
  16   2   3        8.41        6.83      1.89 o 
  17   2   3       72.42       80.98      2.31 o 
  18   2   3        2.86        2.52      2.46 o 
  19   2   3        9.76       11.77      2.41 o 
  20   2   3       19.63       26.22      3.30 o 
  21   2   3        5.92        7.28      3.72 o 
  22   2   3       19.08       26.31      6.17 o 
  23   2   3       14.97       16.29      7.71 o 
   0   3   3       50.02       52.93      4.27 o 
   1   3   3      136.97      135.94      3.21 o 
   2   3   3       22.81       24.78      3.09 o 
   3   3   3       31.92       25.76      3.11 o 
   4   3   3       63.41       53.43      2.52 o 
   5   3   3      123.03      115.30      5.73 o 
   6   3   3       12.48       11.89      2.79 o 
   7   3   3       30.04       30.02      1.44 o 
   8   3   3       80.68       75.20      2.23 o 
   9   3   3       25.96       27.54      1.77 o 
  10   3   3       83.90       88.75      3.24 o 
  11   3   3       86.45       90.76      5.23 o 
  12   3   3       16.62       24.51      2.54 o 
  13   3   3       10.67       10.35      2.03 o 
  14   3   3        0.05        4.74      1.92 o 
  15   3   3       12.27       16.88      3.00 o 
  16   3   3        3.77        8.21      3.62 o 
  17   3   3        0.56       -0.96      3.72 o 
  18   3   3        4.24        7.94      5.59 o 
  19   3   3        8.75        8.83      6.55 o 
  20   3   3        3.94       14.88     18.36 o 
   1   4   3        1.93       -1.47      5.36 o 
   2   4   3        2.05        3.22      2.34 o 
   3   4   3       11.06       11.57      3.81 o 
   4   4   3       11.34       11.25      2.23 o 
   5   4   3        4.91        1.67      2.23 o 
   6   4   3        8.57        2.08      2.70 o 
   7   4   3       15.03       10.36      3.65 o 
   8   4   3       22.17       19.69      4.10 o 
   9   4   3       18.04       13.36      4.20 o 
  10   4   3        3.07        4.09      3.15 o 
  11   4   3        4.56        5.62      4.59 o 
  12   4   3        5.54        8.03      5.52 o 
  13   4   3        1.01        3.32     12.77 o 
  14   4   3        7.11       18.00      6.13 o 
   0   0   4     5123.77     5057.55    112.87 o 
   2   0   4     1587.69     1607.21     22.23 o 
   4   0   4     2803.43     2926.51     34.93 o 
   6   0   4      610.96      647.44     13.06 o 
   8   0   4     2224.99     2448.98     36.05 o 
  10   0   4      339.88      290.94      5.45 o 
  12   0   4       71.15       68.12      1.59 o 
  14   0   4      564.36      535.67      6.57 o 
  16   0   4       14.85       15.80      2.43 o 
  18   0   4      255.16      264.66      8.69 o 
  20   0   4       25.26       34.27      2.92 o 
  22   0   4       25.35       16.91      4.62 o 
  24   0   4       31.80       53.39     14.58 o 
   1   1   4      298.72      331.20      3.37 o 
   2   1   4       78.88       76.11      1.42 o 
   3   1   4       27.83       22.74      1.08 o 
   4   1   4      864.58      888.80     10.92 o 
   5   1   4     1228.09     1297.99     14.45 o 
   6   1   4      348.21      388.67      5.67 o 
   7   1   4      126.69      130.42      1.98 o 
   8   1   4      169.81      168.37      3.58 o 
   9   1   4        1.43       -0.13      0.88 o 
  10   1   4      406.38      442.14      4.10 o 
  11   1   4      257.78      269.10      3.33 o 
  12   1   4       93.87       78.65      1.58 o 
  13   1   4      439.87      436.65      4.71 o 
  14   1   4      158.49      159.84      2.25 o 
  15   1   4      103.00       92.69      3.10 o 
  16   1   4      103.30      112.63      2.23 o 
  17   1   4       73.46       80.95      3.01 o 
  18   1   4       39.44       34.76      2.23 o 
  19   1   4       17.66       21.95      2.03 o 
  20   1   4       24.82       32.06      2.98 o 
  21   1   4       18.19       17.41      2.92 o 
  22   1   4        6.43        4.70      2.83 o 
  23   1   4        3.21        5.99      4.77 o 
  24   1   4        7.02        4.17      4.16 o 
   0   2   4      285.43      288.99      6.01 o 
   1   2   4      310.00      322.59      4.62 o 
   2   2   4       54.31       54.69      2.29 o 
   3   2   4      338.13      324.65      6.49 o 
   4   2   4        8.55        6.16      1.08 o 
   5   2   4      131.10      120.49      1.58 o 
   6   2   4      210.40      204.85      4.12 o 
   7   2   4       27.26       28.10      1.30 o 
   8   2   4       48.09       48.34      2.16 o 
   9   2   4       43.26       46.06      1.97 o 
  10   2   4       90.72      100.20      2.93 o 
  11   2   4       89.06       95.90      2.75 o 
  12   2   4      131.29      120.82      2.18 o 
  13   2   4      123.49      123.28      2.28 o 
  14   2   4      107.50      102.60      2.23 o 
  15   2   4        5.47        5.32      1.87 o 
  16   2   4       31.94       33.78      4.41 o 
  17   2   4       10.84       10.58      2.29 o 
  18   2   4       31.81       39.56      2.68 o 
  19   2   4        2.60        3.49      3.88 o 
  20   2   4       27.81       33.48      9.72 o 
  21   2   4        0.37        4.66      4.12 o 
  22   2   4       10.54        9.39      3.99 o 
  23   2   4        0.50       -2.78      6.57 o 
   1   3   4       18.15       15.01      2.36 o 
   2   3   4       32.90       31.38      2.10 o 
   3   3   4       26.15       30.29      2.52 o 
   4   3   4       49.68       59.21      2.32 o 
   5   3   4       26.65       30.07      2.06 o 
   6   3   4       80.77       73.41      2.34 o 
   7   3   4        6.39       -0.37      1.98 o 
   8   3   4       19.36       21.84      3.15 o 
   9   3   4      100.70       95.07      4.02 o 
  10   3   4       66.62       61.09      1.96 o 
  11   3   4       71.34       67.41      2.73 o 
  12   3   4        4.42        5.92      1.71 o 
  13   3   4        2.92        6.45      1.82 o 
  14   3   4        1.42        4.80      2.18 o 
  15   3   4        5.86        2.00      3.48 o 
  16   3   4       33.09       30.43      4.78 o 
  17   3   4        7.40       12.47      5.83 o 
  18   3   4        4.77       -2.08      4.91 o 
  19   3   4        1.09        8.78     10.15 o 
   0   4   4        6.25        8.57      3.93 o 
   1   4   4        1.98        1.61      2.79 o 
   2   4   4        5.85        7.39      2.69 o 
   3   4   4       15.04       19.59      4.22 o 
   4   4   4        1.68       -0.83      3.26 o 
   5   4   4       38.42       43.45      3.34 o 
   6   4   4       16.97       14.11      3.78 o 
   7   4   4       58.80       62.59      3.57 o 
   8   4   4       13.63       21.44      4.89 o 
   9   4   4        8.76        1.80      3.08 o 
  10   4   4       10.08        8.37      3.33 o 
  11   4   4        1.56        1.90      4.52 o 
  12   4   4        0.57        1.13      4.46 o 
  13   4   4        3.33       -2.99      4.50 o 
   2   0   5     2158.66     2307.14     28.13 o 
   4   0   5     1165.68     1190.50     14.62 o 
   6   0   5       30.30       30.73      2.40 o 
   8   0   5      101.42      129.21      2.41 o 
  10   0   5      193.17      212.87      5.43 o 
  12   0   5       29.25       29.56      3.08 o 
  14   0   5     1356.36     1383.56     20.88 o 
  16   0   5      373.95      379.87      6.11 o 
  18   0   5      130.34      112.51      4.37 o 
  20   0   5       32.47       29.12      3.94 o 
  22   0   5       31.01       23.83      6.29 o 
  24   0   5        6.13       -2.23      5.64 o 
   0   1   5      762.90      795.57      8.11 o 
   1   1   5      792.96      804.01      6.41 o 
   2   1   5      722.38      803.55      6.66 o 
   3   1   5      139.01      146.95      1.94 o 
   4   1   5       37.63       48.04      0.93 o 
   5   1   5      194.38      187.91      2.56 o 
   6   1   5      689.61      755.75      8.67 o 
   7   1   5      152.75      149.90      2.10 o 
   8   1   5       72.67       98.04      3.03 o 
   9   1   5       25.81       31.98      2.72 o 
  10   1   5       57.26       65.59      1.59 o 
  11   1   5      331.80      335.73      3.41 o 
  12   1   5       17.04       17.80      1.24 o 
  13   1   5       14.81       16.98      2.36 o 
  14   1   5       11.92       11.86      1.81 o 
  15   1   5      155.30      141.22      2.31 o 
  16   1   5       62.22       65.55      2.88 o 
  17   1   5       85.43       85.03      3.29 o 
  18   1   5       11.58       11.65      2.61 o 
  19   1   5        6.29        6.96      2.28 o 
  20   1   5        0.89        4.75      2.16 o 
  21   1   5       25.83       23.45      2.43 o 
  22   1   5        9.13       10.43      3.78 o 
  23   1   5        2.66        8.21      8.22 o 
  24   1   5        5.00        3.18      6.05 o 
   1   2   5        7.81        9.84      2.52 o 
   2   2   5      134.81      130.99      1.75 o 
   3   2   5       25.31       31.39      0.90 o 
   4   2   5      146.83      148.45      3.72 o 
   5   2   5       28.57       30.89      0.92 o 
   6   2   5        2.09        1.89      1.49 o 
   7   2   5       65.20       66.03      1.93 o 
   8   2   5       46.53       52.13      1.31 o 
   9   2   5        0.43       -0.02      1.17 o 
  10   2   5      166.70      159.82      3.00 o 
  11   2   5      292.32      276.82      3.64 o 
  12   2   5      193.18      179.83      3.59 o 
  13   2   5      127.40      131.17      3.76 o 
  14   2   5       13.16       10.29      1.67 o 
  15   2   5      135.78      126.53      2.69 o 
  16   2   5        3.54        7.65      2.53 o 
  17   2   5        4.29        1.44      2.24 o 
  18   2   5        7.17       15.94      6.77 o 
  19   2   5        0.89       -4.69      4.69 o 
  20   2   5        8.74       10.03      4.63 o 
  21   2   5        2.06        4.38      5.51 o 
  22   2   5       29.73       37.41      7.29 o 
   0   3   5       14.18       25.45      4.76 o 
   1   3   5        3.84        1.66      2.76 o 
   2   3   5       15.62       19.76      2.22 o 
   3   3   5       10.70       10.30      2.97 o 
   4   3   5      146.93      153.52      3.18 o 
   5   3   5       82.64       78.28      3.68 o 
   6   3   5       24.59       27.53      4.65 o 
   7   3   5       25.72       28.41      1.65 o 
   8   3   5        4.59        6.94      1.94 o 
   9   3   5       35.81       39.81      4.21 o 
  10   3   5        7.28        5.01      2.66 o 
  11   3   5       28.16       32.16      2.53 o 
  12   3   5        6.68        8.50      1.59 o 
  13   3   5        8.46        7.60      2.76 o 
  14   3   5        3.40       12.45      3.82 o 
  15   3   5        8.99       -0.21      4.83 o 
  16   3   5        1.45       12.24      4.58 o 
  17   3   5        7.84       -0.51      7.73 o 
  18   3   5        0.76        8.16      5.03 o 
  19   3   5       16.80       16.24     15.56 o 
   1   4   5        0.82       -1.04      3.02 o 
   2   4   5        4.98        4.67      5.18 o 
   3   4   5       14.41       10.98      3.01 o 
   4   4   5        6.09       19.23      3.22 o 
   5   4   5       22.75       27.28      3.27 o 
   6   4   5        2.23        5.27      3.10 o 
   7   4   5        5.22        9.91      3.13 o 
   8   4   5        5.21        1.93      4.41 o 
   9   4   5        2.64        5.94      3.57 o 
  10   4   5        2.71        4.69      4.32 o 
  11   4   5        1.22        1.85      9.83 o 
  12   4   5        8.68        0.17      5.11 o 
   0   0   6      953.85      983.63     14.29 o 
   2   0   6      452.35      494.74      7.16 o 
   4   0   6     1299.98     1469.94     26.74 o 
   6   0   6     1078.01     1249.60     14.25 o 
   8   0   6      296.06      296.02      6.33 o 
  10   0   6       57.98       54.47      3.18 o 
  12   0   6      549.20      541.95     11.15 o 
  14   0   6        4.03        2.67      2.84 o 
  16   0   6       88.52       83.83      3.40 o 
  18   0   6        1.94       -4.22      4.22 o 
  20   0   6       19.93       20.41      4.96 o 
  22   0   6        1.56       -0.40     14.52 o 
  24   0   6       33.86       58.57      9.83 o 
   1   1   6        3.91       -0.43      0.82 o 
   2   1   6      161.52      167.88      1.75 o 
   3   1   6        1.52        0.64      0.74 o 
   4   1   6      413.07      419.59      3.62 o 
   5   1   6      577.63      593.19      7.01 o 
   6   1   6       30.64       43.04      1.24 o 
   7   1   6      121.89      116.12      1.72 o 
   8   1   6      132.24      124.51      1.89 o 
   9   1   6       90.45       89.88      2.88 o 
  10   1   6      184.01      193.85      3.22 o 
  11   1   6      121.64      120.55      2.47 o 
  12   1   6      130.54      135.58      2.13 o 
  13   1   6      551.44      536.64      5.65 o 
  14   1   6      335.23      334.75      4.21 o 
  15   1   6       42.38       41.39      1.92 o 
  16   1   6       53.12       56.41      1.96 o 
  17   1   6        5.26        7.08      2.50 o 
  18   1   6       18.29       21.30      2.17 o 
  19   1   6        0.86       -0.97      2.59 o 
  20   1   6       19.80       22.56      4.08 o 
  21   1   6       26.11       28.40      3.89 o 
  22   1   6       10.81       10.09      3.74 o 
  23   1   6       13.61       17.32      3.95 o 
   0   2   6       37.27       36.32      1.58 o 
   1   2   6       20.08       23.09      1.32 o 
   2   2   6       52.48       66.48      1.28 o 
   3   2   6      159.50      153.93      2.03 o 
   4   2   6       42.22       36.83      0.99 o 
   5   2   6       54.88       55.48      1.51 o 
   6   2   6      117.64      110.76      1.77 o 
   7   2   6       56.36       60.05      2.21 o 
   8   2   6      106.17      108.19      2.97 o 
   9   2   6        1.11       -1.11      1.11 o 
  10   2   6       82.29       88.46      2.10 o 
  11   2   6       51.51       52.35      2.16 o 
  12   2   6        9.30        7.43      1.81 o 
  13   2   6       17.98       18.73      3.26 o 
  14   2   6        4.25        3.46      1.95 o 
  15   2   6       18.89       23.43      3.64 o 
  16   2   6       61.67       63.37      4.30 o 
  17   2   6        8.54        3.77      3.10 o 
  18   2   6        1.91        5.85      5.53 o 
  19   2   6       11.90       16.18      3.83 o 
  20   2   6       15.43       29.00     11.17 o 
  21   2   6        0.95        8.05      5.66 o 
   1   3   6        2.93        2.47      2.09 o 
   2   3   6       35.76       44.02      2.43 o 
   3   3   6       21.96       12.51      2.69 o 
   4   3   6        4.93        8.67      3.41 o 
   5   3   6       11.96       17.80      4.65 o 
   6   3   6        5.01        6.12      2.11 o 
   7   3   6       42.30       46.09      2.71 o 
   8   3   6       12.92       17.05      1.41 o 
   9   3   6       76.39       76.70      4.82 o 
  10   3   6        8.57       14.34      1.37 o 
  11   3   6       13.11       15.63      3.66 o 
  12   3   6        2.21        3.04      2.65 o 
  13   3   6       13.10        6.16      4.82 o 
  14   3   6        5.56       -3.39      3.65 o 
  15   3   6       11.09       10.35      3.31 o 
  16   3   6        2.89       -0.98      4.12 o 
  17   3   6       20.70       26.20      6.56 o 
  18   3   6        8.25        4.69      8.45 o 
   0   4   6        0.69       -1.36      6.15 o 
   1   4   6       12.72       19.66      5.28 o 
   2   4   6       10.43       15.21      3.22 o 
   3   4   6       12.21       10.17      4.54 o 
   4   4   6       19.86       18.91      4.53 o 
   5   4   6       55.99       54.50      3.59 o 
   6   4   6        3.91       -1.95      3.27 o 
   7   4   6       29.89       31.72      5.70 o 
   8   4   6       28.67       31.31      6.16 o 
   9   4   6        6.73        5.35      4.67 o 
  10   4   6        9.75       14.91     11.59 o 
  11   4   6        3.18        3.22      7.92 o 
   2   0   7      208.13      196.30      2.54 o 
   4   0   7     1139.05     1195.25     13.38 o 
   6   0   7       26.06       23.18      2.62 o 
   8   0   7      397.00      435.30      5.61 o 
  10   0   7      812.45      832.97     10.68 o 
  12   0   7       30.04       34.49      3.54 o 
  14   0   7      247.49      272.64      5.12 o 
  16   0   7      152.57      167.35      6.63 o 
  18   0   7       65.21       73.81      6.57 o 
  20   0   7       81.12       86.45     14.45 o 
  22   0   7       13.81       25.11      7.07 o 
   0   1   7      132.93      130.68      2.22 o 
   1   1   7      311.57      319.84      3.41 o 
   2   1   7        9.03       12.77      1.36 o 
   3   1   7      265.71      258.54      3.42 o 
   4   1   7      111.99      151.77      1.80 o 
   5   1   7      269.98      283.20      2.71 o 
   6   1   7       39.26       41.28      1.57 o 
   7   1   7      120.41      119.68      2.05 o 
   8   1   7      216.19      207.01      2.40 o 
   9   1   7       47.72       47.50      1.68 o 
  10   1   7      115.44      103.52      2.06 o 
  11   1   7       30.78       31.94      1.93 o 
  12   1   7       62.98       60.01      1.96 o 
  13   1   7       98.76      101.23      2.70 o 
  14   1   7      239.24      227.08      2.99 o 
  15   1   7       66.75       63.99      2.31 o 
  16   1   7       53.36       54.52      3.77 o 
  17   1   7       28.04       31.67      4.04 o 
  18   1   7       61.37       60.90      6.19 o 
  19   1   7       10.54        8.19      7.13 o 
  20   1   7        2.61        6.78      5.79 o 
  21   1   7       15.92       24.22      4.59 o 
  22   1   7        4.26       11.36      6.32 o 
   1   2   7       29.09       33.82      2.06 o 
   2   2   7       42.27       38.56      1.93 o 
   3   2   7       98.87       92.46      1.96 o 
   4   2   7       31.23       38.22      1.15 o 
   5   2   7      104.45      110.10      2.66 o 
   6   2   7      243.90      231.16      3.12 o 
   7   2   7       99.67      100.77      2.41 o 
   8   2   7      100.80       97.75      1.71 o 
   9   2   7        8.66       13.63      1.89 o 
  10   2   7       60.56       72.56      1.95 o 
  11   2   7       66.81       58.60      2.62 o 
  12   2   7       15.20       20.59      2.82 o 
  13   2   7      117.13      118.15      3.75 o 
  14   2   7       50.41       55.16      3.56 o 
  15   2   7        2.06        0.92      2.67 o 
  16   2   7        6.74        1.86      3.23 o 
  17   2   7        2.25        0.07      2.97 o 
  18   2   7        6.49       11.49      4.72 o 
  19   2   7       34.73       37.27      8.65 o 
  20   2   7        8.38       10.55      5.45 o 
   0   3   7       88.76       85.57      4.63 o 
   1   3   7       45.03       49.06      2.68 o 
   2   3   7       23.22       29.25      2.94 o 
   3   3   7       99.63       99.44      3.11 o 
   4   3   7       13.44        9.09      5.01 o 
   5   3   7       22.45       29.53      2.54 o 
   6   3   7       19.92       27.61      4.23 o 
   7   3   7       71.66       75.34      2.72 o 
   8   3   7        0.61        2.92      1.73 o 
   9   3   7        1.30        5.55      4.53 o 
  10   3   7       19.65       18.28      2.06 o 
  11   3   7       49.20       48.18     10.77 o 
  12   3   7       32.68       28.21      3.15 o 
  13   3   7        7.26        6.62      2.92 o 
  14   3   7        0.54        0.95      3.24 o 
  15   3   7        4.31        9.24      4.77 o 
  16   3   7       14.23       11.08      5.46 o 
  17   3   7        5.70        6.19      5.45 o 
   1   4   7        2.69        3.29      4.21 o 
   2   4   7        0.05       -0.49      3.61 o 
   3   4   7       13.51       10.76      3.73 o 
   4   4   7        5.26        5.61      3.52 o 
   5   4   7        9.18        3.23      6.96 o 
   6   4   7        0.35        2.05      3.63 o 
   7   4   7        3.11        6.33      6.20 o 
   8   4   7        6.63       -5.00      5.00 o 
   9   4   7        3.00        6.42      7.68 o 
   0   0   8      196.21      223.36      6.36 o 
   2   0   8      123.73       83.47      2.62 o 
   4   0   8      110.80       93.49      2.57 o 
   6   0   8      128.69      139.09      4.32 o 
   8   0   8      219.90      204.77      4.07 o 
  10   0   8       31.06       33.55      1.98 o 
  12   0   8      181.37      179.77      4.19 o 
  14   0   8      962.47      917.05     12.26 o 
  16   0   8       11.04        9.46     15.58 o 
  18   0   8       31.20       40.09      8.10 o 
  20   0   8       31.64       37.71      7.99 o 
  22   0   8        3.60       -3.50      8.46 o 
   1   1   8       19.49       20.87      1.41 o 
   2   1   8       49.40       50.67      1.27 o 
   3   1   8      137.52      141.14      1.86 o 
   4   1   8      215.14      224.01      3.66 o 
   5   1   8       54.80       55.81      1.31 o 
   6   1   8      226.13      209.82      3.67 o 
   7   1   8      270.85      276.89      3.65 o 
   8   1   8      138.79      160.54      2.66 o 
   9   1   8       11.00       11.33      1.52 o 
  10   1   8      394.50      354.13      4.64 o 
  11   1   8       70.58       65.25      3.13 o 
  12   1   8       77.03       91.06      2.04 o 
  13   1   8       28.14       32.67      2.15 o 
  14   1   8       23.25       26.20      2.26 o 
  15   1   8       29.29       26.34      2.56 o 
  16   1   8       80.94       83.64      2.54 o 
  17   1   8       98.12       97.17      3.12 o 
  18   1   8        1.79        4.88      7.16 o 
  19   1   8       44.20       53.65      8.61 o 
  20   1   8        1.02        4.12      4.47 o 
  21   1   8        1.13        8.51      5.90 o 
   0   2   8        2.86        2.29      3.01 o 
   1   2   8      261.86      272.18      3.54 o 
   2   2   8        3.18        1.40      1.69 o 
   3   2   8       26.55       27.46      1.43 o 
   4   2   8       11.82       15.77      1.84 o 
   5   2   8      274.76      278.91      3.57 o 
   6   2   8       18.04       19.86      1.45 o 
   7   2   8       24.17       21.66      1.94 o 
   8   2   8       63.53       65.31      2.18 o 
   9   2   8        6.66        5.33      1.52 o 
  10   2   8       54.38       52.16      2.07 o 
  11   2   8       35.25       37.09      2.54 o 
  12   2   8       16.86       25.07      2.82 o 
  13   2   8       48.82       51.04      2.42 o 
  14   2   8       16.82       18.97      2.33 o 
  15   2   8       21.43       24.83      2.94 o 
  16   2   8       40.72       41.50      4.66 o 
  17   2   8       37.77       44.92      7.50 o 
  18   2   8       53.46       61.50     11.13 o 
  19   2   8        1.62        4.71      5.96 o 
   1   3   8       28.13       35.86      4.80 o 
   2   3   8        2.77        1.49      2.89 o 
   3   3   8       20.67       30.38      3.17 o 
   4   3   8       12.73        8.46      2.73 o 
   5   3   8       27.09       33.10      5.11 o 
   6   3   8       85.17       77.88      4.80 o 
   7   3   8        0.58        1.01      2.00 o 
   8   3   8        1.65        7.15      4.86 o 
   9   3   8       24.51       26.24      7.91 o 
  10   3   8        1.65       -7.31      7.31 o 
  11   3   8       42.62       42.12      6.94 o 
  12   3   8        8.58        4.59      5.44 o 
  13   3   8        1.74        5.05      6.16 o 
  14   3   8        6.56        2.97      4.49 o 
  15   3   8        2.03       -5.96      5.96 o 
   0   4   8       18.87       20.69      6.98 o 
   1   4   8        7.12        8.36      4.14 o 
   2   4   8        0.21       -2.10      5.59 o 
   3   4   8       10.26       15.52      3.85 o 
   4   4   8        4.27       13.15      5.04 o 
   5   4   8       17.43        6.17      6.40 o 
   6   4   8        1.62       18.75      5.89 o 
   7   4   8        3.84        0.74      7.38 o 
   2   0   9       22.32       23.76      1.60 o 
   4   0   9      564.56      583.39     10.27 o 
   6   0   9      101.01       97.05      2.46 o 
   8   0   9       54.15       45.50      1.99 o 
  10   0   9      535.28      450.84     14.40 o 
  12   0   9      334.83      316.43      9.09 o 
  14   0   9       84.11       77.39      4.39 o 
  16   0   9       40.86       50.71     18.49 o 
  18   0   9        0.78       -0.44      5.35 o 
  20   0   9       18.15        5.49     18.19 o 
   0   1   9       68.34       63.85      3.64 o 
   1   1   9      230.23      219.75      3.47 o 
   2   1   9      138.45      116.36      3.14 o 
   3   1   9      226.22      215.43      4.12 o 
   4   1   9        6.49        5.89      1.64 o 
   5   1   9       10.44       13.88      1.98 o 
   6   1   9       22.05       27.96      2.09 o 
   7   1   9       83.30       85.07      1.87 o 
   8   1   9       35.54       34.62      2.05 o 
   9   1   9      150.54      141.23      3.40 o 
  10   1   9        8.27        9.74      1.65 o 
  11   1   9       23.36       24.90      1.76 o 
  12   1   9       93.15       85.96      2.13 o 
  13   1   9        5.57        5.49      3.12 o 
  14   1   9        8.86       11.55      3.20 o 
  15   1   9      102.26      107.14      4.63 o 
  16   1   9       45.00       37.14      2.84 o 
  17   1   9       12.48       15.96      4.20 o 
  18   1   9        2.56        3.96      3.74 o 
  19   1   9        1.92        4.41      4.64 o 
  20   1   9        6.01        8.97      4.88 o 
   1   2   9       53.99       61.45      1.87 o 
   2   2   9       52.45       58.27      1.66 o 
   3   2   9       53.96       58.36      1.59 o 
   4   2   9      115.85      121.39      2.34 o 
   5   2   9       34.43       43.17      2.65 o 
   6   2   9       66.55       61.06      2.00 o 
   7   2   9        8.97        9.07      2.06 o 
   8   2   9      138.14      132.34      2.18 o 
   9   2   9        3.90        7.79      1.85 o 
  10   2   9        5.41        1.61      2.13 o 
  11   2   9       11.39       14.95      3.77 o 
  12   2   9       20.93       23.83      2.50 o 
  13   2   9       14.41       16.54      4.12 o 
  14   2   9       10.58        5.14      2.88 o 
  15   2   9       18.86       18.44      2.94 o 
  16   2   9       12.53       19.11      5.04 o 
  17   2   9       54.35       67.75      7.13 o 
  18   2   9        3.06        9.96      6.90 o 
   0   3   9        6.88       11.97      7.54 o 
   1   3   9       22.29       29.26      5.37 o 
   2   3   9        4.86        4.66      2.98 o 
   3   3   9       34.33       30.64      3.61 o 
   4   3   9       10.56       10.90      4.14 o 
   5   3   9       62.99       79.76      7.43 o 
   6   3   9        1.33        1.03      3.66 o 
   7   3   9        1.36        0.82      3.16 o 
   8   3   9       17.80       15.70      5.07 o 
   9   3   9        2.52       -5.23      5.23 o 
  10   3   9       21.51       19.42      4.62 o 
  11   3   9        8.48       17.38     12.51 o 
  12   3   9        2.76       -3.85      5.79 o 
  13   3   9       17.23       34.33     11.12 o 
  14   3   9        5.81       21.93      6.04 o 
   1   4   9        6.71        2.13      5.16 o 
   0   0  10     1429.82     1403.27     48.48 o 
   2   0  10      382.79      320.39     14.53 o 
   4   0  10      211.08      185.06      6.27 o 
   6   0  10      235.07      217.82      8.31 o 
   8   0  10        3.45        1.04      3.10 o 
  10   0  10       11.96        8.36      2.99 o 
  12   0  10       49.89       46.07      6.76 o 
  14   0  10        4.74        0.47      5.25 o 
  16   0  10       25.48       35.51      6.10 o 
  18   0  10       13.98       12.54      7.34 o 
  20   0  10       15.17       19.65     10.90 o 
   1   1  10      156.87      158.66      2.52 o 
   2   1  10       68.95       76.40      2.34 o 
   3   1  10      154.71      150.82      3.48 o 
   4   1  10       93.39      103.93      2.69 o 
   5   1  10       16.94       19.73      1.73 o 
   6   1  10       35.21       35.77      2.44 o 
   7   1  10      121.58      112.90      2.74 o 
   8   1  10       33.86       29.72      2.00 o 
   9   1  10       14.70       12.69      2.93 o 
  10   1  10       17.86       13.18      2.70 o 
  11   1  10        5.72        7.50      2.55 o 
  12   1  10       42.52       35.31      2.91 o 
  13   1  10       17.08       17.15      3.54 o 
  14   1  10       11.82       12.34      2.98 o 
  15   1  10       80.73       87.71      8.48 o 
  16   1  10        3.97       -1.87      3.20 o 
  17   1  10       12.19       15.41      5.77 o 
  18   1  10       11.57        9.76      4.01 o 
  19   1  10        6.25        4.49      6.24 o 
   0   2  10      118.11      132.86      6.53 o 
   1   2  10        8.50       10.10      3.09 o 
   2   2  10       95.59       93.78      3.18 o 
   3   2  10       89.96       88.39      2.18 o 
   4   2  10       59.21       62.10      1.89 o 
   5   2  10        9.50       10.01      2.17 o 
   6   2  10       25.06       25.92      2.26 o 
   7   2  10        2.78        0.44      2.74 o 
   8   2  10       48.53       43.36      2.27 o 
   9   2  10        9.83       11.98      2.87 o 
  10   2  10        5.53        7.57      2.92 o 
  11   2  10       20.17       27.64      3.51 o 
  12   2  10        5.24        9.89      3.03 o 
  13   2  10        5.05        7.67      3.58 o 
  14   2  10        1.20        6.73      4.19 o 
  15   2  10       10.44       18.44     13.28 o 
  16   2  10        4.20       13.11     14.93 o 
   1   3  10        9.36       12.91      5.16 o 
   2   3  10       11.85       20.17      5.62 o 
   3   3  10       62.61       67.64      4.52 o 
   4   3  10        0.14       -0.68      4.00 o 
   5   3  10        1.74        9.39      4.38 o 
   6   3  10       11.55        5.87      6.13 o 
   7   3  10        3.59       -6.09      6.69 o 
   8   3  10        6.80       13.96      6.45 o 
   9   3  10       20.10       21.41      7.85 o 
  10   3  10        0.19        4.48     17.74 o 
  11   3  10        0.84       -5.55      6.20 o 
   2   0  11      206.88      195.75     10.79 o 
   4   0  11      247.98      252.09     10.17 o 
   6   0  11      137.00      128.86      8.84 o 
   8   0  11      150.43      136.28      8.19 o 
  10   0  11       43.40       35.42      7.07 o 
  12   0  11       26.34       29.43      5.26 o 
  14   0  11        1.27        5.55      4.16 o 
  16   0  11        3.64        5.91      4.63 o 
  18   0  11       10.89        9.21      9.63 o 
   0   1  11      725.40      693.74     31.71 o 
   1   1  11       71.39       63.26      2.50 o 
   2   1  11       63.16       58.16      2.20 o 
   3   1  11       46.01       48.05      1.73 o 
   4   1  11      115.51      124.05      3.94 o 
   5   1  11       79.90       78.44      2.22 o 
   6   1  11       45.78       38.87      2.47 o 
   7   1  11       61.57       65.60      3.03 o 
   8   1  11       19.13       21.62      3.48 o 
   9   1  11      125.01      115.64      3.55 o 
  10   1  11        8.13        1.83      2.29 o 
  11   1  11        7.35        3.71      2.21 o 
  12   1  11       21.30       31.81      4.59 o 
  13   1  11        6.03        2.13      2.89 o 
  14   1  11       17.15       17.10      3.21 o 
  15   1  11        1.41        2.64      3.73 o 
  16   1  11        2.76       -0.16      3.80 o 
  17   1  11        4.68       10.42      6.32 o 
   1   2  11       33.23       33.09      3.52 o 
   2   2  11       75.93       73.55      2.46 o 
   3   2  11        0.44        0.07      1.81 o 
   4   2  11       24.10       24.92      2.34 o 
   5   2  11       25.66       22.15      1.98 o 
   6   2  11       30.11       29.76      2.16 o 
   7   2  11       19.95       16.25      3.74 o 
   8   2  11       19.70       29.86      3.52 o 
   9   2  11       36.79       35.12      4.06 o 
  10   2  11       28.24       32.50      5.53 o 
  11   2  11        9.77       11.49      3.70 o 
  12   2  11       21.99       25.58      3.44 o 
  13   2  11        4.19       -2.66      4.23 o 
  14   2  11        1.54       16.64      4.77 o 
   0   3  11        3.37        1.53      6.12 o 
   1   3  11        9.96        5.94      6.29 o 
   2   3  11       15.60       17.77      6.56 o 
   3   3  11        4.46       11.85      6.99 o 
   4   3  11        4.04        0.86     13.41 o 
   5   3  11        7.71       29.49      6.95 o 
   6   3  11        0.90       -0.78      6.12 o 
   7   3  11        7.55        6.66      8.13 o 
   8   3  11        0.88       -2.34     22.11 o 
   9   3  11        3.88        7.69      9.23 o 
   0   0  12      379.33      334.41     22.68 o 
   2   0  12      135.16      134.86      7.57 o 
   4   0  12      146.65      129.40     10.08 o 
   6   0  12      134.74      114.91      9.71 o 
   8   0  12      109.49       95.96     19.72 o 
  10   0  12       24.84       32.18     10.86 o 
  12   0  12       15.54       18.08      4.98 o 
  14   0  12       21.87       15.40      5.34 o 
  16   0  12       50.11       77.31     22.44 o 
   1   1  12      162.48      150.32      5.19 o 
   2   1  12        3.03        5.46      1.81 o 
   3   1  12        0.05        1.96      2.76 o 
   4   1  12       40.29       40.16      2.95 o 
   5   1  12       14.32       17.30      2.38 o 
   6   1  12       15.29       19.17      2.23 o 
   7   1  12       47.79       47.85      3.87 o 
   8   1  12       56.79       61.39      4.17 o 
   9   1  12       29.10       28.82      4.41 o 
  10   1  12       39.64       53.98      7.51 o 
  11   1  12       26.64       33.47      3.55 o 
  12   1  12       17.54       19.95      7.64 o 
  13   1  12        2.23        4.00      3.71 o 
  14   1  12        3.51       10.78      5.42 o 
  15   1  12       15.07       11.63      6.04 o 
   0   2  12       80.95       86.28      3.93 o 
   1   2  12        4.46        2.42      2.75 o 
   2   2  12       19.60       27.31      3.46 o 
   3   2  12        3.40        6.11      2.37 o 
   4   2  12       12.63       19.38      2.50 o 
   5   2  12        8.51        4.47      3.75 o 
   6   2  12        2.81        4.21      3.05 o 
   7   2  12        2.15        6.09      5.18 o 
   8   2  12       39.83       43.42      4.36 o 
   9   2  12        3.10        8.19      6.22 o 
  10   2  12        0.59       -3.49      3.49 o 
  11   2  12        9.88        0.90      4.86 o 
  12   2  12        8.00       -1.99      5.69 o 
   1   3  12        6.83       10.79      6.53 o 
   2   3  12        6.18       14.26      8.80 o 
   3   3  12       29.84       35.98      6.96 o 
   2   0  13       21.86       24.69      3.07 o 
   4   0  13       33.23       29.42      4.27 o 
   6   0  13       42.60       60.30     13.69 o 
   8   0  13       11.25       11.13      5.74 o 
  10   0  13       43.29       50.66      5.70 o 
  12   0  13        5.63        3.29      5.92 o 
  14   0  13       11.76        5.86      8.10 o 
   0   1  13        6.16        4.06      3.02 o 
   1   1  13       16.38       11.57      2.10 o 
   2   1  13       14.34       13.22      3.75 o 
   3   1  13       11.03        4.82      2.41 o 
   4   1  13        0.87        2.77      2.60 o 
   5   1  13       24.26       30.53      4.93 o 
   6   1  13        5.80        2.25      5.85 o 
   7   1  13       19.67       25.03      3.81 o 
   8   1  13        5.57        3.19      3.99 o 
   9   1  13        2.66        4.82      3.84 o 
  10   1  13        5.97        9.01      5.38 o 
  11   1  13        1.15        9.51      5.83 o 
  12   1  13        0.56        4.05      4.57 o 
   1   2  13       81.59       74.83      3.76 o 
   2   2  13       22.29       22.34      4.42 o 
   3   2  13       36.94       42.34      7.10 o 
   4   2  13       17.67       22.93      5.64 o 
   5   2  13        2.06        2.55      5.45 o 
   6   2  13        2.82        3.59      6.87 o 
   7   2  13        5.91        9.05      4.48 o 
   8   2  13       11.47       19.68      5.75 o 
   9   2  13        0.37       11.73      9.98 o 
   2   0  14       18.08        7.60      6.89 o 
   4   0  14       25.72       17.42      4.51 o 
   6   0  14       28.16       39.36      6.24 o 
   8   0  14       20.45       53.83      6.96 o 
  10   0  14       16.65       15.02     12.05 o 
   1   1  14       44.02       50.15      5.14 o 
   2   1  14        0.59        6.41      7.38 o 
   3   1  14        3.84       13.63      5.30 o 
   4   1  14        0.11       11.48      8.50 o 
   5   1  14        1.65        9.06      5.27 o 
   6   1  14        0.11       -0.03      6.40 o 
   7   1  14       15.06       10.18      7.29 o 
   8   1  14        4.02        7.79      4.47 o 
   9   1  14       14.73       -0.24      6.35 o 
   0   2  14        3.45       11.32     10.18 o 
   1   2  14        0.82       -7.88      7.88 o 
   0   1  15       91.79       76.58      9.77 o 
   1   1  15       17.03        1.17     18.89 o 
                                                 
